# Supplementary material for: The effects of slow wave sleep characteristics on semantic, episodic, and procedural memory in people with epilepsy
Source: Front Pharmacol. 2024 Apr 25;15:1374760. doi: 10.3389/fphar.2024.1374760 (PMC11079234; doi:10.3389/fphar.2024.1374760)
Supplement: Supplementary file 1 [file Table1.XLSX]

## Sheet: Sheet1
id	Night	Age at testing	Gender (0 = female, 1 = male)	handedness (right = 1 left = 2)	BDI score	epilepsy type	age of onset	localization	lateralization	Medication on day of admission	MRI result
26	2	19	1	1	4	focal	13	temporal	right	Oxcarbazepine 300mg 1-0-1-0; Magnesium Tab.: 1-0-0-0	no lesion
29	2	24	1	1	12	focal	21	temporo-mesial	right	Oxcarbazepine 300mg: 1-0-1-0	no lesion
30	2	34	0	1	0	generalised	17	NA	NA	Lamotrigine 100mg 1-0-0-0	no lesion
33	2	35	0	1	5	focal	24	fronto cenntral	left	Levetiracetam750mg: 1-0-0,5-0; Enoxaparin 40mg: 0-0-0-1	no lesion
36	2	26	0	1	16	focal	18	Fronto-centro-parietal	NA	Levetiracetam 1500mg: paused	hippocampal asymmetry right>left
37	2	25	0	1	2	focal	2	temporal-frontal	left	Levetiracetam 1000mg: 0-0-1-0; Levothyroxine 100mg: paused	no lesion
40	2	48	0	1	16	focal	23	temporal	left	Levetiracetam 1250mg 1-0-1-0; Oxcarbazepine 300mg 1-1-1-0; Bisoprolol 5mg 1-0-0-0; Candesartan/hydrochlorothiazide 16/12,5mg:0,5-0-0-0; Levothyroxine 100mikrog 1-0-0-0; Pantoprazole 20mg: 1-0-0-0; Sertraline 100mg 1-0-0-0; Quetiapine 50mg: 0-0-0-1; Triazolam 0,25mg: 0-0-0,5-0; Prothipendyl 80mg: 0-0-0-1	no lesion
41	2	35	1	1	12	focal	35	temporal	left	no medication	no MRI
42	2	19	0	1	10	focal	19	fronto-central	left	Levetiracetam 750mg: 1-0-500mg-0	no lesion
43	2	62	0	1	7	focal	55	frontal	bilateral	Levetiracetam 1000mg: 1,5-0-1-0	no MRI
45	2	29	0	1	0	focal	11	Parieto-occipital	bilateral	Levetiracetam 1000mg: 0,5-0-0-0	no lesion
48	2	24	1	1	12	focal	20	frontal	left	Levetiracetam 1000mg (1,5-0-1,5-0): 1,5-0-0-0; Lacosamide 50mg (2-0-2): 2-0-1-0	lesion left occipital
49	2	28	0	1	12	focal	29	temporal	left	no medication	no lesion
50	2	18	1	1	6	focal	6	frontal	NA	Levetiracetam 500mg (1-0-1): 0-0-0,5-0,5	no MRI
51	2	66	1	1	3	focal	62	temporal	right	Carbamazepine 200mg: 0-0-0,5-0	no lesion
53	2	52	1	1	1	generalised	13	frontal	NA	Carbamazepine 400mg ret: 1,5-0-1,5-0; Lamotrigine 200mg: 1-1-1-0; olmesartan medoxomil / amlodipine 20/5mg: 1-0-0-0; Cervedilol 12,5mg: 1-0-0-0; Rilmenidine 1mg: 1-0-0-0	no MRI
55	2	19	0	1	19	focal	19	frontal	left	Levetiracetam 500mg: 0,5-0-0,5-0	no lesion
57	2	48	0	1	15	generalised	43	frontal	bilateral	Levetiracetam 500mg: 1-0-0,5-0; Anastrozole 1mg: 0-0-1-0	no lesion
60	2	28	1	1	0	generalised	13	bifrontal	bilateral	Levetiracetam 1500mg: 1-0-1-0; Zonisamid 100mg: 1-0-2-0	no MRI
67	2	20	1	1	4	generalised	20	bifrontal	NA	Levetiracetam 500mg (1-0-1): paused; Zonisamide 45mg (1-0-1): 1-0-0-0	no MRI
69	2	35	1	1	0	focal	31	temporal	left	Oxcarbazepine 300mg 1-0-1-0; Setralin 50mg 1-0-0-0	no MRI
70	2	25	1	1	5	generalised	13	bifrontal	bilateral	Lamotrigine 200mg (1-0-1): 1-0-1-0	no MRI
71	2	23	0	1	19	focal	5	temporal	bilateral	Levetiracetam 1500mg: 1-0-1-0; Lacosamide 200mg: 1-0-0,5-0	minimal hippocampal asymmetry
72	2	19	0	1	5	focal	19	temporal	left	Levetiracetam 1000mg (1-0-1): 1-0-0,5-0	no MRI
73	2	22	1	1	31	generalised	18	frontal	bilateral	Aripiprazole 10mg: 1-0-0-0; Quetiapin 100mg: 1-0-0-0; Venlafaxin 150mg: 1-0-0-0	no MRI
74	2	56	0	1	39	focal	35	insular	NA	Levetiracetam 1000mg (1-0-1-0): 1-0-0,5-0; Lamotrigin 175mg (1-0-1): 1-0-0-0; Escitalopram 10mg:1-0-0-0; Amlodipin 10mg: 0-0-1-0; Bisoprolol 10mg: 1-0-0-0; Iron: 1-0-0-0	bifrontal vascular gliosis
76	2	53	1	1	18	focal	49	frontal	NA	Levetiracetam 1000mg (1-0-1,5-0): 1-0-1,5-0	diffuse vascular lesions
77	2	30	0	1	19	focal	9	NA	NA	no medication	no MRI
78	2	26	1	1	12	focal	15	temporal	left	Carbamazepine 900mg (1-0-1): 1-0-1-0; Levetiracetam 2000mg (1-0-1-0); Perampanel (0-0-0-1): 0-0-0-1; Paracetamol 1g i. v: 0-1-0-0	no MRI
79	2	27	0	1	0	generalised	5	NA	NA	Topiramate 50mg (1-0-1): 1-0-0,5-0	no MRI
84	2	23	0	1	5	focal	5	occipital (cuneus)	right	Levetiracetam 1500mg (1-0-1): 1-0-1-0; Carbamazepine 200mg (1,5-0-1): 1,5-0-1-0; Levothyroxine 62,5:1-0-0-0	no MRI
86	2	46	0	1	35	focal	44	occipital	right	Levetiracetam 500mg (1-0-1): 1-0-0-0; Levothyroxine (1-0-0): 1-0-0-0	hippocampal asymmetry right>left / atrophy left hippocampus
87	2	29	1	1	2	focal	16	parietal	right	Levetiracetam 1000mg (1,5–0–2): 1,5-0-1-0	no MRI
92	2	27	0	1	10	focal	27	temporal	right	Levetiracetam 500mg: paused	lesion right temporal
93	2	19	1	1	15	focal	14	temporo-mesial	left	Levetiracetam 1250mg: 1-0-500mg-0; Multivitamin 15glt: 1-0-1-0	no lesion
97	2	18	0	1	7	focal	10	NA	NA	no medication	no MRI
98	2	26	0	1	5	generalised	21	NA	NA	Levetiracetam 1500mg: 1-0-1-0	no MRI
99	3	26	1	1	8	focal	26	frontal	left	no medication	no CNS lesion (hypoplastic jaw)
102	3	61	1	1	15	focal	59	temporal	left	Levetiracetam 500mg (1-0-1): 1-0-0-0; Altoprimal 100mg: 1-0-0-0; Tamsulosin 0.4 mg: 0-0-1-0; Acetylsalicylic acid 100mg	no MRI
106	2	42	0	1	5	focal	8	NA	NA	Perampanel 4mg: 0-0-0-1; Lacosamide 200mg: 1-0-1-1; Clobazam 10mg: 0,5-0,5-0,5-0	no MRI
			18
